# Supplementary material for: Penicillium citrinum UFV1 β-glucosidases: purification, characterization, and application for biomass saccharification
Source: Biotechnol Biofuels. 2018 Aug 20;11:226. doi: 10.1186/s13068-018-1226-5 (PMC6100729; doi:10.1186/s13068-018-1226-5)
Supplement: Supplementary file 1 — Additional file 1: Table S1. Production of cellulases and hemicellulases by Penicillium citrinum cultivated in liquid media using wheat bran as carbon source. Activities are presented as U/mL ± SD. CMC—carboxymethylcellulose. Superscript numbers represent the number of days in culture to achieve the maximum production of each enzyme. [file 13068_2018_1226_MOESM1_ESM.xlsx]

## Sheet: Planilha1
Supplementary Table 1: Production of cellulases and hemicellulases by Penicillium citrinum cultivated in liquid media using wheat bran as carbon source. Activities are presented as U/mL ± SD.
Enzyme	β-Xilosidase	α-galactosidase	Xylanase	Cellobiase	β--glucosidase	Endoglucanase	Fpase
Substrate	rNP-xyloside	rNP-galactoside	xylan	cellobiose	rNP-glucoside	CMC	Filter paper
Activity	0.0918± 0.001	0.7610± 0.02	23.1 5± 0.003	0.479± 0.01	1.4 9± 0.05	0.84 8± 0.09	1.265± 0.06
CMC - carboxymethylcellulose.
Superscript numbers represent the number of days in culture to achieve the maximum production of each enzyme.
