# Supplementary material for: Penicillium citrinum UFV1 β-glucosidases: purification, characterization, and application for biomass saccharification
Source: Biotechnol Biofuels. 2018 Aug 20;11:226. doi: 10.1186/s13068-018-1226-5 (PMC6100729; doi:10.1186/s13068-018-1226-5)
Supplement: Supplementary file 2 — Additional file 2: Table S2. Effect of solutes on PcβGlu2 stability. [file 13068_2018_1226_MOESM2_ESM.xlsx]

## Sheet: Sheet1
Supplementary Table 2: Effect of solutes on PcβGlu2 stability.
Temperature (0C)	Solute	Residual Activity (% ± SEM)
		a	b
	Control	100 ± 4	27 ± 1
-20	DMSO 40 %	121 ± 4	85 ± 3
	Glycerol 20 %	93 ± 3	63 ± 1
	NaCl 1M	98.19 ± 0.08	36 ±1
	Control	100 ± 2	3.8 ± 0.7
	Glycerol 10 %	100 ± 5	5 ± 1
	Octyl-β-glucopyranoside 5 mM	6.2 ± 0.8	5.9 ± 0.4
	Octyl-β-glucopyranoside 100 mM	0.4 ± 0.1	0.55 ± 0.03
4	Tween 20 0.05 mM	176 ± 1	138.7 ±0.9
	Tween 20 0.5 mM	178 ± 1	133 ± 4
	Egg albumin 1 mg/mL	141 ± 3	99 ± 4
	Bovin Serum Albumin 1 mg/mL	139 ± 2	113 ± 2
	Glucose 200 mM	2.1 ± 0.3	1.62 ± 0.09
	Cellobiose 10 mM	29 ± 1	0.4 ± 0.2
a Residual activity after addition of solutes;
b Residual activity one day after addition of solutes.
