# Supplementary material for: Penicillium citrinum UFV1 β-glucosidases: purification, characterization, and application for biomass saccharification
Source: Biotechnol Biofuels. 2018 Aug 20;11:226. doi: 10.1186/s13068-018-1226-5 (PMC6100729; doi:10.1186/s13068-018-1226-5)
Supplement: Supplementary file 3 — Additional file 3: Table S3. Summary of protein groups identified following mass spectrometry analysis of purified PcBglu1. GH—match to Glycoside Hydrolase Family (E.C.3.2.1.21). [file 13068_2018_1226_MOESM3_ESM.xlsx]

## Sheet: proteins
Supplementary Table 3: Summary of protein groups identified following mass spectrometry analysis of purified PcβGlu1. GH - match to Glycoside Hydrolase Family (E.C.3.2.1.21).
#	Protein group	Glycoside Hydrolase Family	E.C.3.2.1.21	Proton Donor? (D)	Nucleophile?(E)	Complete?	% contribution	Accession (UniProt)	Organism	Mass (kDa)	-10lgP	Coverage (%)	Peptide (#)	Total peptide spectra (#)
1	Beta-glucosidase	GH3	Yes	Yes	Yes	Yes	69.5	A0A1V6TGD6	Penicillium steckii	93.3	276.51	42	51	308
		GH3	Yes	Yes	Yes	Yes		A0A1V6QCV0	Penicillium antarcticum	93.9	172.35	11	14	80
		GH3	Yes	Yes	Yes	Yes		A0A1V6TE07	Penicillium steckii	87.8	185.51	25	18	50
		GH3	Yes	Yes	Yes	Yes		S8B0F3	Penicillium oxalicum	93.5	130.40	8	9	46
2	Uncharacterized protein	-	No	No	No	Yes	9.3	A0A1V6SPB5	Penicillium steckii	83.4	167.59	15	9	25
		-	No	No	No	No		W6PYV9 - 55 aa	Penicillium roqueforti	5.7	108.17	44	7	21
		-	No	No	No	Yes		B8M4Z1	Talaromyces stipitatus	41.7	84.94	3	4	11
		-	No	No	No	No		A0A1V6T6C6 -73 aa	Penicillium steckii	7.7	82.95	34	3	8
3	Pectate lyase	-	No	No	No	No	5.7	A2I7W3	Penicillium citrinum	30.7	156.29	38	9	40
4	Aldose 1 epimerase superfamily	-	No	No	No	yes	4.5	A0A1V6T1P2	Penicillium steckii	45.5	143.23	23	10	31
5	GPI-anchored cell wall organization protein domain	-	No	No	No	yes	4.2	A0A1V6T557	Penicillium steckii	41.6	141.00	21	8	24
		-	No	No	No	yes		A0A1V6YXK3	Penicillium nalgiovense	40.9	79.45	4	3	5
6	Glycoside hydrolase family	GH32	No	No	No	yes	3.2	A0A1V6T7E7	Penicillium steckii	71.8	114.76	12	6	14
		GH7	No	Yes	No	yes		A0A1V6T7J7	Penicillium steckii	48.1	105.29	18	6	8
7	Lactonase superfamily	-	No	No	No	yes	1.4	A0A1V6T2D8	Penicillium steckii	46.3	105.4	13	5	10
8	Dipeptidyl aminopeptidase/acylaminoacyl peptidase	-	No	No	No	yes	0.7	A0A1V6QMW5	Penicillium antarcticum	80.3	89.11	4	3	5
9	CFEM superfamily	-	No	No	No	yes	0.7	A0A1V6TNC2	Penicillium steckii	21.0	65.03	13	2	5
10	Serine endopeptidase	-	No	No	No	yes	0.7	Q9Y749	Penicillium citrinum	40.4	99.56	9	3	5

## Sheet: Sheet1
E1
Substrate	Relative Activity (%)				Substrate	Relative Activity (%) PcβGlu1	Relative Activity (%) PcβGlu2
ρ-Nitrophenyl β-D-glucopyranoside (2 mM)	100 ± 5				ρ-Nitrophenyl -β-D-glucopyranoside (0.5 mM)	100 ± 1	100
o-Nitrophenyl β-D-glucopyranoside (2 mM)	24 ± 3				ρ-Nitrophenyl -β-D-galactopyranoside (0.5 mM)	N.D.	N.D.
ρ-Nitrophenyl α-D-glucopyranoside (2 mM)	N.D.				Octil-β-glucopyranoside (0.5 mM)	29.145	881.177
ρ-Nitrophenyl-β-D-galactopyranoside (2 mM)	N.D.				Metilumbelliferil-β-D-glucopyranoside ( 0.01 mM)	8.06206	122.477
ρ-Nitrophenyl-α-D-galactopyranoside (2 mM)	N.D.				Metilumbelliferil-β-D-manopyranoside ( 0.01 mM)	N.D.	N.D.
o-Nitrophenyl-α-D-galactopyranoside (2 mM)	N.D.				Cellobiose (0.5 mM)	18.9433	1608.45
m-Nitrophenyl-α-D-galactopyranoside (2 mM)	N.D.				Cellotriose (0.5 mM)	22.6192	4810.06
ρ-Nitrophenyl-β-D-manopyranoside (2 mM)	N.D.				Cellotetraose (0.5 mM)	60.5102	6240.36
ρ-Nitrophenyl-α-D-manopyranoside (2 mM)	N.D.				Cellopentaose ( 0.5 mM)	59.8425	5432.2
ρ-Nitrophenyl-β-D-xylopiranosyde (2 mM)	N.D.				Gentiobiose (0.5 mM)	52.8957	3524.79
ρ-Nitrophenyl-α-D-arabinopiranosyde (2 mM)	N.D.				Laminaribiose (0.5 mM)	93.3781	1278.15
Cellobiose (10 mM)	53 ± 2				CMC (0.25 %)	N.D.	N.D.
Lactose (10 mM)	N.D.				Laminarin (0.25 %)	0.179468	37.0125
Maltose (10 mM)	1.8 ± 0.4				Avicel (0.25 %)	N.D.	N.D.
Melibiose (10 mM)	N.D.
Gentiobiose (10 mM)	53 ± 2
Sucrose 1%	N.D.
