# Supplementary material for: Penicillium citrinum UFV1 β-glucosidases: purification, characterization, and application for biomass saccharification
Source: Biotechnol Biofuels. 2018 Aug 20;11:226. doi: 10.1186/s13068-018-1226-5 (PMC6100729; doi:10.1186/s13068-018-1226-5)
Supplement: Supplementary file 4 — Additional file 4: Table S4. Summary of protein groups identified following mass spectrometry analysis of partially purified PcBglu2. GH—match to Glycoside Hydrolase Family (E.C.3.2.1.21). [file 13068_2018_1226_MOESM4_ESM.xlsx]

## Sheet: Proteins
Supplementary Table 4: Summary of protein groups identified following mass spectrometry analysis of partially purified PcβGlu2. GH - match to Glycoside Hydrolase Family (E.C.3.2.1.21).
#	Protein group	Glycoside Hydrolase Family	E.C. 3.2.1.21	Proton Donor? (D)	Nucleophile? (E)	Complete?	% contribution	Accession (UniProt)	Organism	Mass (kDa)	-10lgP	Coverage (%)	Peptide (#)	Total peptide spectra (#)
1	Serine endopeptidase	-	No	No	No	yes	18.4	Q9Y749	Penicillium citrinum	40.4	238.73	51	39	135
		-	No	No	No	yes		Q9URR2	Penicillium chrysogenum	40.3	231.81	51	38	129
		-	No	No	No	yes		A0A1V6TRA3	Penicillium steckii	60.5	141.05	17	10	28
		-	No	No	No	yes		A0A1V6QLF0	Penicillium antarcticum	64.5	87.3	9	4	9
		-	No	No	Yes	yes		A0A1V6V9Y6	Penicillium coprophilum	64.9	75.22	6	3	5
2	Beta-glucosidase	GH3	Yes	Yes	Yes	Yes	11.4	A0A1V6SXS0	Penicillium steckii	78.0	215.96	45	39	108
		GH3	Yes	Yes	Yes	Yes		A0A1V6QNG8	Penicillium antarcticum	104.2	154.34	12	12	36
		GH3	Yes	Yes	Yes	Yes		A0A0F7VJA3	Penicillium brasilianum	80.7	142.00	9	9	17
		GH3	Yes	Yes	Yes	Yes		A0A1V6TGD6	Penicillium steckii	93.3	168.26	18	15	28
3	Uncharacterized protein	-	No	No	No	Yes	9.3	A0A1V6TK40	Penicillium steckii	16.0	215.98	44	32	92
		-	No	No	No	Yes		A0A1V6TUM2	Penicillium steckii	105.6	143.91	9	10	23
		-	No	Yes	No	Yes		A0A0A2KSL3	Penicillium italicum	94.2	96.08	3	5	10
		-	No	No	No	Yes		A0A135LD22	Penicillium patulum	98.9	103.09	5	5	8
		-	No	No	No	Yes		A0A1V6T6C6	Penicillium steckii	7.7	102.96	34	3	8
		-	No	No	No	Yes		W6PYV9	Penicillium roqueforti	5.7	67.24	44	2	7
		-	No	No	No	yes		A0A1V6TLI5	Penicillium steckii	34.6	88.58	13	4	6
4	Glucanase	GH6	No	No	No	yes	9.8	A0A1V6TPN6	Penicillium steckii	40.4	177.6	37	17	51
		GH7	No	No	No	Yes		A0A1V6TMY4	Penicillium steckii	56.3	163.61	24	13	38
		GH6	No	No	No	Yes		A0A1Q5UI44	Penicillium subrubescens	41.9	120.32	14	8	23
		GH6	No	No	No	Yes		A0A0G4NZZ9	Penicillium camemberti	41.1	101.38	10	6	16
		GH6	No	No	No	Yes		A0A1V6QYU6	Penicillium solitum	41.0	101.38	10	6	16
		GH6	No	No	No	Yes		A0A0A2JRC1	Penicillium expansum	41.0	93.92	11	5	9
		GH6	No	No	No	Yes		A0A135L9H9	Penicillium patulum	41.2	82.19	9	5	9
5	Beta-xylanase	GH10	No	Yes	No	Yes	8.7	B1B533	Penicillium citrinum	35.2	249.63	76	47	133
		GH10	No	No	No	Yes		A0A1V6SW56	Penicillium steckii	43.1	135.04	24	8	12
6	Glycosyl hydrolase family	GH17	No	No	No	Yes	7.4	A0A1V6U0A0	Penicillium steckii	49.9	190.00	26	16	45
		GH17	No	No	No	Yes		A0A1V6U0L2	Penicillium steckii	276.0	166.93	4	11	31
		GH43	No	Yes	No	yes		A0A1V6STG3	Penicillium steckii	99.0	135.63	14	10	15
		GH16	No	No	No	Yes		A0A1V6SVE7	Penicillium steckii	43.0	127.98	22	9	14
		GH16	No	No	No	Yes		A0A1F5LHD6	Penicillium arizonense	42.7	100.48	7	4	10
		GH125	No	No	No	Yes		A0A1V6TN70	Penicillium steckii	59.4	108.93	13	6	8
7	Penicillolysin	-	No	No	No	Yes	3.0	P47189	Penicillium citrinum	37.4	183.18	30	22	50
8	Beta-xylosidase	GH3	No	Yes	No	No	3.0	A0A1Q5UF21	Penicillium subrubescens	94.2	197.95	26	23	49
9	CFEM superfamily	-	No	No	No	Yes	3.0	A0A1V6TNC2	Penicillium steckii	21.0	139.59	18	8	40
		-	No	No	No	Yes		A0A1V6SU72	Penicillium steckii	10.0	75.03	14	4	6
		-	No	No	No	Yes		A0A1V6TG87	Penicillium steckii	17.0	78.43	14	2	4
11	Glucoamylase	GH15	No	No	Yes	Yes	2.0	A0A1V6SQ60	Penicillium steckii	68.0	187.13	26	17	34
12	Beta-hexosaminidase	GH20	No	No	No	Yes	1.9	A0A1V6T9Q8	Penicillium steckii	67.7	178.43	21	16	32
13	Alpha-galactosidase	GH27	No	No	No	Yes	1.9	A0A1V6TM24	Penicillium steckii	59.6	173.02	23	12	31
14	Alpha-L-arabinofuranosidase	GH62	No	No	No	Yes	1.9	A0A1V6T6L6	Penicillium steckii	35.6	135.47	33	9	13
		GH62	No	No	No	Yes		A0A1V6SN35	Penicillium steckii	52.5	164.07	16	11	18
15	Beta-1,3-glucanase	GH64	No	No	No	Yes	1.7	A0A1V6T9F0	Penicillium steckii	46.4	157.86	26	11	28
16	Bys1_family	-	No	No	No	Yes	1.6	A0A1V6TE62	Penicillium steckii	16.9	154.87	49	13	27
17	Mannosyl-oligosaccharide alpha-1,2-mannosidase	GH47	No	Yes	No	yes	1.4	P31723	Penicillium citrinum	56.6	191.83	36	14	23
18	Aminopeptidase	-	No	No	No	yes	1.3	A0A1V6T9F6	Penicillium steckii	105.4	165.22	15	14	22
19	Alpha-1,2-mannosidase	GH92	No	Yes	No	yes	1.1	A0A1V6SWM6	Penicillium steckii	87.9	173.53	19	12	19
20	Alpha-amilase	GH31	No	Yes	No	yes	1.1	A0A1V6SQL5	Penicillium steckii	68.5	134.6	11	7	19
21	Peptide hydrolase	-	No	No	No	Yes	1.1	A0A1F5LGF7	Penicillium arizonense	50.6	125.76	11	5	11
		-	No	No	No	Yes		A0A1V6TLJ2	Penicillium steckii	52.7	124.47	12	5	8
22	Glutaminase	-	No	No	No	yes	1.1	A0A1V6TU92	Penicillium steckii	76.6	167.11	16	8	19
23	Carboxypeptidase	-	No	No	No	yes	1.0	A0A1V6TYY5	Penicillium steckii	61.8	129.13	15	7	10
		-	No	Yes	Yes	Yes		A0A1V6T1B2	Penicillium steckii	60.5	93.92	6	3	6
24	Endo-beta-1,4-glucanase	GH5	No	No	No	yes	0.8	A0A1V6SU86	Penicillium steckii	36.3	117.99	13	6	14
25	Neuraminidase	-	No	Yes	No	Yes	0.7	A0A1V6TAZ7	Penicillium steckii	42.2	113.46	20	5	12
26	Pectate lyase	-	No	No	Yes	Yes	0.7	A0A1V6SW55	Penicillium steckii	85.1	131.25	10	7	11
27	Endo-1,3-beta-glucanase	GH81	No	No	No	Yes	0.7	A0A1V6SJY5	Penicillium steckii	93.8	130.95	9	8	11
28	Catalase	-	No	No	Yes	Yes	0.6	Q2V6Q5	Penicillium citrinum	80.7	114.7	13	8	10
29	Glyoxalase	-	No	No	No	No	0.5	A0A0A2KNK6	Penicillium expansum	14.0	85.6	29	6	9
30	Phospholipase	-	No	No	No	Yes	0.5	A0A1V6TJK5	Penicillium steckii	49.2	111.49	14	5	9
31	Carboxylic ester hydrolase	-	No	No	No	Yes	0.5	A0A1V6SNN4	Penicillium steckii	61.2.	107.59	11	5	8
32	FAD-linked oxidoreductase	-	No	No	No	Yes	0.5	A0A1V6TGJ4	Penicillium steckii	53.7	57.67	4	2	3
		-	No	No	No	Yes		A0A1V6TYI1	Penicillium steckii	60.3	82.86	6	3	5
33	Alpha-glucosidase	GH31	No	No	No	Yes	0.4	A0A1V6T9L2	Penicillium steckii	109.2	108.82	6	4	7
34	Purple acid phosphatase	-	No	No	Yes	Yes	0.4	A0A1V6TN32	Penicillium steckii	59.7	99.33	11	4	6
35	Allergenic ceratoplatanin	-	No	No	No	yes	0.2	A0A1V6TY37	Penicillium steckii	16.4	69.19	29	3	4
36	Lipase	-	No	No	Yes	yes	0.2	A0A1V6Y5S7	Penicillium nalgiovense	30.8	51.88	7	2	3
