# Supplementary material for: Penicillium citrinum UFV1 β-glucosidases: purification, characterization, and application for biomass saccharification
Source: Biotechnol Biofuels. 2018 Aug 20;11:226. doi: 10.1186/s13068-018-1226-5 (PMC6100729; doi:10.1186/s13068-018-1226-5)
Supplement: Supplementary file 5 — Additional file 5: Table S5. Comparison between experimental and theoric rate parameters for PcβGlu1 and PcβGlu2 of P. citrinum. [file 13068_2018_1226_MOESM5_ESM.xlsx]

## Sheet: Sheet1
Supplementary Table 5: Comparison between experimental and theoric rate parameters for PcβGlu1 and PcβGlu2 of P. citrinum.
	Substrate	n	KM (mM)			kcat (s-1)			kcat/KM (S-1mM -1)
			Obs	Calc	Obs/Cal	Obs	Calc	Obs/Cal	Obs	Calc	Obs/Cal
PcβGlu1	Cellobiose	2	1.70	1.72	0.99	9.20	9.28	0.99	5.4	5.4	1.00
	Cellotriose	3	0.80	0.77	1.03	11.00	10.59	1.04	13.70	13.70	1.00
	Cellotetraose	4	0.42	0.43	0.97	11.80	12.18	0.97	28.00	28.00	1.00
	Cellopentaose	5	0.25	0.29	0.87	11.10	12.79	0.87	44.50	44.50	1.00
PcβGlu2	Cellobiose	2	0.64	0.61	1.05	0.35	0.35	1.00	0.55	0.58	0.95
	Cellotriose	3	0.31	0.30	1.05	2.09	2.09	1.00	6.73	7.06	0.95
	Cellotetraose	4	0.28	0.26	1.09	3.15	3.04	1.04	11.24	11.80	0.95
	Cellopentaose	5	0.07	0.08	0.90	1.56	1.82	0.86	22.31	23.43	0.95
n - degree of polymerization of substrate in glucose units.
Obs - Experimentally obtained values (see Tables 4 and 5).
Calc - Values calculated by using the values of Ai and kint listed in Figure 8 with A2 obtained by Method II [29]
